# Supplementary material for: Health Technology Assessment Development in Vietnam: A Qualitative Study of Current Progress, Barriers, Facilitators, and Future Strategies
Source: Int J Environ Res Public Health. 2021 Aug 22;18(16):8846. doi: 10.3390/ijerph18168846 (PMC8392551; doi:10.3390/ijerph18168846)
Supplement: Supplementary file 1 [file ijerph-18-08846-s001.zip]

Archive with 2 entries (1 files):
- ijerph-1307131-supplementary/
- ijerph-1307131-supplementary/ijerph-1307131.pdf
